# Supplementary material for: Noninvasive Ventilation and Rapid Enteral Feeding Advances in Preterm Infants—2-Year Follow-Up of the STENA-Cohort
Source: Nutrients. 2023 Mar 6;15(5):1292. doi: 10.3390/nu15051292 (PMC10005522; doi:10.3390/nu15051292)
Supplement: Supplementary file 1 [file nutrients-15-01292-s001.zip]

Archive with 1 entries (1 files):
- nutrients-2232965-supplementary.pdf
